# Supplementary material for: Early Life Polychlorinated Biphenyl 126 Exposure Disrupts Gut Microbiota and Metabolic Homeostasis in Mice Fed with High-Fat Diet in Adulthood
Source: Metabolites. 2022 Sep 23;12(10):894. doi: 10.3390/metabo12100894 (PMC9609008; doi:10.3390/metabo12100894)
Supplement: Supplementary file 1 [file metabolites-12-00894-s001.zip]

Archive with 1 entries (1 files):
- metabolites-1904564-supplementary.pdf
